# Supplementary material for: Achieving High-Precision, Low-Cost Microfluidic Chip Fabrication with Flexible PCB Technology
Source: Micromachines (Basel). 2024 Mar 22;15(4):425. doi: 10.3390/mi15040425 (PMC11051900; doi:10.3390/mi15040425)
Supplement: Supplementary file 1 [file micromachines-15-00425-s001.zip]

Archive with 1 entries (1 files):
- micromachines-2893046-supplementary.pdf
